# Supplementary material for: WERF Endometriosis Phenome and Biobanking Harmonisation Project for Experimental Models in Endometriosis Research (EPHect-EM-Organoids): endometrial organoids as an emerging technology for endometriosis research
Source: Mol Hum Reprod. 2025 Jul 9;31(3):gaaf024. doi: 10.1093/molehr/gaaf024 (PMC12237518; doi:10.1093/molehr/gaaf024)
Supplement: gaaf024_Supplementary_Data [file gaaf024_supplementary_data.zip]

Archive with 2 entries (2 files):
- MHR-24-0373-R1_Supplementary info.pdf
- MHR-24-0373-R1-SuppFileS1.pdf
